# Supplementary material for: Effectiveness of health promotion intervention on the knowledge and selected practices related with oral cancer among a group of vulnerable youth in Sri Lanka
Source: BMC Public Health. 2023 Jul 14;23:1355. doi: 10.1186/s12889-023-16298-z (PMC10349418; doi:10.1186/s12889-023-16298-z)
Supplement: Supplementary file 1 — Supplementary Material 1 [file 12889_2023_16298_MOESM1_ESM.csv]

Group	groupquitattempts	Age	initiationAge	Sex	EducationalStatus	Nationility	MaritalStatus	EmploymentStatus	Tobaccbehavior	BetelChewing	TobaccoArecanutProduct	FrequencyB	AfterFrequencyBC	AfterTB	AfterBC	AfterTA	FrequencyTA	AfterFrequencyTA	Pattern	Heardexamination	Examination	KnowScore	Knowledge	AfterHeardSM	AfterDoingSM	AfterKnowledgeScore	AfterLevelKnowledge	TBQUITRATE	BCQUITRATE	TAPQUITRATE	PostNew	PreNeverTC	FRESHTC	PreBCFRESH	PostBCFresh	FRESHBC	PreTPFresh	PostTPFresh	FRESHTP
CC	1	15	12	1	0	1	1	99	1	0	1	99	99	1	0	1	99	99	1	0	0	4	1	0	0	5	1	0	0	0	1	1	0	0	0	0	1	1	0
CC	1	15	12	2	0	1	1	99	1	0	1	99	99	1	0	1	99	99	1	0	0	5	2	0	0	5	2	0	0	0	1	1	0	0	0	0	1	1	0
CC	1	17	11	1	2	2	1	1	1	1	1	99	99	1	1	1	99	99	1	0	0	3	1	0	0	3	1	0	0	0	1	1	0	1	1	0	1	1	0
CC	1	16	14	1	2	3	1	2	2	2	2	0	0	2	2	2	0	0	1	0	0	1	1	0	0	1	1	0	0	0	1	1	0	1	1	0	1	1	0
CC	1	16	14	1	2	3	1	2	2	2	2	0	0	2	2	2	0	0	1	0	0	1	1	0	0	1	1	0	0	0	1	1	0	1	1	0	1	1	0
CC	1	15	14	1	0	1	1	99	2	1	2	99	99	2	1	2	0	0	1	0	0	4	1	0	0	4	1	0	0	0	1	1	0	1	1	0	1	1	0
CC	1	15	14	1	0	1	1	99	1	0	1	99	99	1	0	1	99	99	1	0	0	5	2	0	0	5	2	0	0	0	1	1	0	0	0	0	1	1	0
CC	1	16	14	1	2	3	1	2	2	2	2	1	1	2	2	2	0	0	1	0	0	1	1	0	0	1	1	0	0	0	1	1	0	1	1	0	1	1	0
CC	1	15	14	1	0	1	1	99	2	1	2	99	99	2	1	2	1	0	1	0	0	4	1	0	0	4	1	0	0	0	1	1	0	1	1	0	1	1	0
CC	1	15	13	1	2	1	1	2	2	1	2	99	99	2	1	2	0	0	1	0	0	4	1	0	0	4	1	0	0	0	1	1	0	1	1	0	1	1	0
CC	1	15	14	1	0	1	1	99	2	1	2	99	99	2	1	2	1	1	1	0	0	3	1	0	0	3	1	0	0	0	1	1	0	1	1	0	1	1	0
CC	0	15	13	2	3	1	1	2	2	2	0	1	1	2	2	0	99	99	0	0	0	7	2	0	0	7	2	0	0	0	1	1	0	1	1	0	0	0	0
CC	0	15	15	2	0	1	1	99	2	2	0	0	0	2	2	0	99	99	1	0	0	7	2	0	0	7	2	0	0	0	1	1	0	1	1	0	0	0	0
CC	0	15	14	2	3	1	1	1	2	2	0	0	0	2	2	0	99	99	1	0	0	6	2	0	0	6	2	0	0	0	1	1	0	1	1	0	0	0	0
CC	0	15	14	1	0	1	1	99	0	0	0	99	99	1	1	0	99	99	0	0	0	6	2	0	0	6	2	1	1	0	1	0	1	0	1	1	0	0	0
CC	1	16	14	1	1	3	1	2	2	2	2	1	1	2	2	2	1	1	1	0	0	1	1	0	0	1	1	0	0	0	1	1	0	1	1	0	1	1	0
CC	1	15	14	1	0	1	1	99	2	1	2	99	99	2	1	2	1	1	1	0	0	3	1	0	0	3	1	0	0	0	1	1	0	1	1	0	1	1	0
CC	1	16	15	1	2	3	1	1	2	1	2	99	99	2	1	2	1	1	1	0	0	3	1	0	0	3	1	0	0	0	1	1	0	1	1	0	1	1	0
CC	0	15	14	2	0	1	1	99	1	1	0	99	1	2	2	0	99	99	1	0	0	7	2	0	0	7	2	1	1	0	1	1	0	1	1	0	0	0	0
CC	0	15	14	2	3	1	1	2	2	2	0	1	1	2	2	0	99	99	1	0	0	7	2	0	0	7	2	0	0	0	1	1	0	1	1	0	0	0	0
CC	1	17	16	2	0	1	1	99	2	2	0	1	1	2	2	0	99	99	1	0	0	3	1	0	0	3	1	0	0	0	1	1	0	1	1	0	0	0	0
CC	1	15	15	1	0	1	1	99	1	1	0	99	99	1	1	0	99	99	1	0	0	4	1	0	0	4	1	0	0	0	1	1	0	1	1	0	0	0	0
CC	0	15	15	1	3	1	1	1	0	0	0	99	99	0	0	0	99	99	0	0	0	5	2	0	0	5	2	0	0	0	0	0	0	0	0	0	0	0	0
CC	1	15	14	1	0	2	1	99	0	0	0	99	99	1	1	0	99	99	1	0	0	3	1	0	0	3	1	1	1	0	1	0	1	0	1	1	0	0	0
CC	0	22	14	1	3	1	1	1	0	0	0	99	99	1	0	1	99	99	0	0	0	6	2	0	0	7	2	1	0	1	1	0	1	0	0	0	0	1	1
CC	1	15	14	1	0	1	1	99	1	1	0	99	99	1	1	1	99	99	0	0	0	4	1	0	0	4	1	0	0	1	1	1	0	1	1	0	0	1	1
CC	1	15	14	1	0	1	1	99	1	1	1	99	99	1	1	1	99	99	1	0	0	4	1	0	0	4	1	0	0	0	1	1	0	1	1	0	1	1	0
CC	1	17	14	1	2	2	1	1	2	2	1	0	0	2	2	1	99	99	1	0	0	3	1	0	0	3	1	0	0	0	1	1	0	1	1	0	1	1	0
CC	1	18	14	1	2	1	1	2	1	1	0	99	99	2	1	2	99	1	1	0	0	4	1	0	0	4	1	1	0	2	1	1	0	1	1	0	0	1	1
CC	0	15	14	1	0	1	1	99	0	0	0	99	99	2	0	2	99	0	1	0	0	6	2	0	0	6	2	2	0	2	1	0	1	0	0	0	0	1	1
CC	0	15	14	1	3	1	1	1	0	0	0	99	99	2	1	2	99	0	0	0	0	6	2	0	0	6	2	2	1	2	1	0	1	0	1	1	0	1	1
CC	1	15	14	1	0	1	1	99	1	1	1	99	99	2	1	2	99	0	1	0	0	3	1	0	0	3	1	1	0	1	1	1	0	1	1	0	1	1	0
CC	1	20	14	1	2	2	2	2	2	1	2	99	99	2	1	2	0	0	1	0	0	3	1	0	0	3	1	0	0	0	1	1	0	1	1	0	1	1	0
CC	1	16	14	1	1	1	1	2	2	1	2	99	99	2	1	2	1	1	1	0	0	1	1	0	0	1	1	0	0	0	1	1	0	1	1	0	1	1	0
CC	1	15	14	1	0	1	1	99	2	1	2	99	99	2	1	2	0	0	0	0	0	4	1	0	0	4	1	0	0	0	1	1	0	1	1	0	1	1	0
CC	1	17	14	1	2	3	1	1	2	1	2	99	0	2	2	2	1	1	1	0	0	3	1	0	0	3	1	0	1	0	1	1	0	1	1	0	1	1	0
CC	1	16	14	1	2	3	1	1	2	1	2	99	99	2	1	2	1	1	1	0	0	3	1	0	0	3	1	0	0	0	1	1	0	1	1	0	1	1	0
CC	0	15	15	2	0	1	1	99	1	1	0	99	99	1	1	0	99	99	0	0	0	7	2	0	0	7	2	0	0	0	1	1	0	1	1	0	0	0	0
CC	0	15	15	2	3	1	1	2	2	2	0	0	0	2	2	0	99	99	0	0	0	7	2	0	0	7	2	0	0	0	1	1	0	1	1	0	0	0	0
CC	0	15	15	2	0	2	1	99	2	2	0	0	0	2	2	0	99	99	1	0	0	3	1	0	0	3	1	0	0	0	1	1	0	1	1	0	0	0	0
CC	0	15	15	2	3	1	1	2	2	2	0	0	0	2	2	0	99	99	0	0	0	7	2	0	0	7	2	0	0	0	1	1	0	1	1	0	0	0	0
CC	1	15	15	1	0	1	1	99	2	2	0	0	0	2	2	0	99	99	1	0	0	3	1	0	0	3	1	0	0	0	1	1	0	1	1	0	0	0	0
CC	0	15	15	2	3	1	1	2	2	2	0	1	1	2	2	0	99	99	1	0	0	7	2	0	0	7	2	0	0	0	1	1	0	1	1	0	0	0	0
CC	1	15	15	1	0	3	1	99	2	2	0	1	1	2	2	0	99	99	1	0	0	3	1	0	0	3	1	0	0	0	1	1	0	1	1	0	0	0	0
CC	0	15	15	1	0	1	1	99	0	0	0	99	99	1	1	0	99	99	1	0	0	5	2	0	0	5	2	1	1	0	1	0	1	0	1	1	0	0	0
CC	1	15	15	1	0	1	1	99	1	1	0	99	99	1	1	0	99	99	1	0	0	4	1	0	0	4	1	0	0	0	1	1	0	1	1	0	0	0	0
CC	0	15	15	1	2	1	1	2	0	0	0	99	99	0	0	0	99	99	0	0	0	3	1	0	0	3	1	0	0	0	0	0	0	0	0	0	0	0	0
CC	0	15	15	1	0	1	1	99	0	0	0	99	99	0	0	0	99	99	1	0	0	5	2	0	0	5	2	0	0	0	0	0	0	0	0	0	0	0	0
CC	0	15	15	1	0	1	1	99	0	0	0	99	99	0	0	0	99	99	1	0	0	5	2	0	0	5	2	0	0	0	0	0	0	0	0	0	0	0	0
CC	1	15	15	2	0	1	1	99	1	0	1	99	99	1	0	1	99	99	1	0	0	5	2	0	0	5	2	0	0	0	1	1	0	0	0	0	1	1	0
CC	1	15	15	2	0	1	1	99	1	0	1	99	99	1	0	1	99	99	1	0	0	5	2	0	0	5	2	0	0	0	1	1	0	0	0	0	1	1	0
CC	1	17	15	1	2	1	1	1	2	2	1	0	0	2	2	1	99	99	1	0	0	3	1	0	0	3	1	0	0	0	1	1	0	1	1	0	1	1	0
CC	1	15	15	1	0	1	1	99	1	1	1	99	99	1	1	1	99	99	1	0	0	4	1	0	0	4	1	0	0	0	1	1	0	1	1	0	1	1	0
CC	1	15	15	1	0	1	1	99	1	1	1	99	99	1	1	1	99	99	1	0	0	3	1	0	0	3	1	0	0	0	1	1	0	1	1	0	1	1	0
CC	1	17	15	1	1	2	1	2	1	1	1	99	99	1	1	1	99	99	0	0	0	4	1	0	0	4	1	0	0	0	1	1	0	1	1	0	1	1	0
CC	1	15	15	1	0	2	1	99	1	1	1	99	99	1	1	1	99	99	1	0	0	4	1	0	0	4	1	0	0	0	1	1	0	1	1	0	1	1	0
CC	0	15	15	1	3	1	1	1	0	0	0	99	99	2	0	2	99	0	1	0	0	6	2	0	0	6	2	2	0	2	1	0	1	0	0	0	0	1	1
CC	1	15	15	1	0	1	1	99	1	0	1	99	99	2	0	2	99	0	1	0	0	5	2	0	0	5	2	1	0	1	1	1	0	0	0	0	1	1	0
CC	1	17	15	1	2	1	1	1	2	2	1	0	0	2	2	2	99	1	1	0	0	3	1	0	0	3	1	0	0	1	1	1	0	1	1	0	1	1	0
CC	1	15	15	1	0	2	1	99	1	1	1	99	99	2	1	2	99	1	0	0	0	4	1	0	0	5	1	1	0	1	1	1	0	1	1	0	1	1	0
CC	1	15	15	1	0	1	1	99	1	1	1	99	99	2	1	2	99	1	0	0	0	4	1	0	0	4	1	1	0	1	1	1	0	1	1	0	1	1	0
CC	1	17	15	1	2	2	1	2	1	1	1	99	99	2	1	2	99	0	1	0	0	4	1	0	0	4	1	1	0	1	1	1	0	1	1	0	1	1	0
CC	1	15	15	1	0	1	1	99	2	1	2	99	99	2	1	2	0	0	0	0	0	4	1	0	0	4	1	0	0	0	1	1	0	1	1	0	1	1	0
CC	1	15	15	1	0	1	1	99	2	1	2	99	99	2	1	2	0	0	0	0	0	4	1	0	0	4	1	0	0	0	1	1	0	1	1	0	1	1	0
CC	1	16	15	1	1	3	1	2	2	2	2	1	1	2	2	2	1	1	1	0	0	1	1	0	0	1	1	0	0	0	1	1	0	1	1	0	1	1	0
CC	1	16	15	1	1	1	1	2	2	2	2	0	0	2	2	2	1	1	1	0	0	1	1	0	0	1	1	0	0	0	1	1	0	1	1	0	1	1	0
CC	1	20	15	1	2	2	2	2	2	1	2	99	99	2	1	2	99	1	1	0	0	3	1	0	0	3	1	0	0	0	1	1	0	1	1	0	1	1	0
CC	1	15	15	1	0	1	1	99	2	1	2	99	99	2	1	2	0	0	0	0	0	4	1	0	0	4	1	0	0	0	1	1	0	1	1	0	1	1	0
CC	1	15	15	1	2	1	1	2	2	1	2	99	99	2	1	2	0	0	1	0	0	4	1	0	0	4	1	0	0	0	1	1	0	1	1	0	1	1	0
CC	1	20	15	1	2	2	2	2	2	1	2	99	99	2	1	2	1	0	1	0	0	3	1	0	0	3	1	0	0	0	1	1	0	1	1	0	1	1	0
CC	1	15	15	1	3	1	1	2	2	1	2	99	99	2	1	2	0	0	1	0	0	3	1	0	0	3	1	0	0	0	1	1	0	1	1	0	1	1	0
CC	1	15	15	1	3	1	1	2	2	1	2	99	99	2	1	2	0	0	0	0	0	4	1	0	0	4	1	0	0	0	1	1	0	1	1	0	1	1	0
CC	1	16	15	1	2	3	1	1	2	1	2	99	99	2	1	2	1	1	1	0	0	3	1	0	0	4	1	0	0	0	1	1	0	1	1	0	1	1	0
CC	1	15	15	1	3	1	1	2	2	1	2	99	99	2	1	2	0	0	1	0	0	4	1	0	0	5	1	0	0	0	1	1	0	1	1	0	1	1	0
CC	1	15	15	1	3	1	1	2	2	1	2	99	99	2	1	2	1	0	1	0	0	4	1	0	0	4	1	0	0	0	1	1	0	1	1	0	1	1	0
CC	1	16	16	1	1	1	1	2	1	1	1	99	1	2	2	1	99	99	0	0	0	1	1	0	0	1	1	1	1	0	1	1	0	1	1	0	1	1	0
CC	1	16	16	1	1	1	1	2	2	2	1	0	0	2	2	1	99	99	1	0	0	1	1	0	0	1	1	0	0	0	1	1	0	1	1	0	1	1	0
CC	1	16	16	1	1	1	1	2	1	1	1	99	99	1	1	1	99	99	0	0	0	1	1	0	0	1	1	0	0	0	1	1	0	1	1	0	1	1	0
CC	1	17	16	1	2	3	1	1	2	1	2	99	99	2	1	2	1	1	1	0	0	3	1	0	0	3	1	0	0	0	1	1	0	1	1	0	1	1	0
CC	1	20	17	1	2	2	2	1	2	1	2	99	99	2	1	2	0	0	1	0	0	3	1	0	0	3	1	0	0	0	1	1	0	1	1	0	1	1	0
CC	1	17	17	1	1	3	1	1	2	1	2	99	99	2	1	2	1	1	1	0	0	3	1	0	0	3	1	0	0	0	1	1	0	1	1	0	1	1	0
CC	1	20	18	1	2	2	2	2	2	1	2	99	99	2	1	2	1	0	1	0	0	3	1	0	0	3	1	0	0	0	1	1	0	1	1	0	1	1	0
CC	1	20	18	1	2	2	2	2	2	1	2	99	99	2	1	2	0	1	1	0	0	3	1	0	0	3	1	0	0	0	1	1	0	1	1	0	1	1	0
CC	0	15	99	2	0	1	1	99	0	0	0	99	99	0	0	0	99	99	99	0	0	7	2	0	0	7	2	0	0	0	0	0	0	0	0	0	0	0	0
CC	0	15	99	2	0	1	1	99	0	0	0	99	99	0	0	0	99	99	99	0	0	7	2	0	0	8	3	0	0	0	0	0	0	0	0	0	0	0	0
CC	0	15	99	2	3	1	1	1	0	0	0	99	99	0	0	0	99	99	99	0	0	6	2	0	0	6	2	0	0	0	0	0	0	0	0	0	0	0	0
CC	0	15	99	2	0	1	1	99	0	0	0	99	99	0	0	0	99	99	99	0	0	6	2	0	0	7	2	0	0	0	0	0	0	0	0	0	0	0	0
CC	0	16	99	2	3	1	1	2	0	0	0	99	99	0	0	0	99	99	99	0	1	7	2	0	1	7	2	0	0	0	0	0	0	0	0	0	0	0	0
CC	0	19	99	2	3	1	1	2	0	0	0	99	99	0	0	0	99	99	99	0	1	7	2	0	1	7	2	0	0	0	0	0	0	0	0	0	0	0	0
CC	0	15	99	2	0	1	1	99	0	0	0	99	99	0	0	0	99	99	99	0	0	7	2	0	0	7	2	0	0	0	0	0	0	0	0	0	0	0	0
CC	0	15	99	2	0	1	1	99	0	0	0	99	99	0	0	0	99	99	99	0	0	7	2	0	0	7	2	0	0	0	0	0	0	0	0	0	0	0	0
CC	0	15	99	2	0	1	1	99	0	0	0	99	99	0	0	0	99	99	99	0	0	7	2	0	0	7	2	0	0	0	0	0	0	0	0	0	0	0	0
CC	0	15	99	2	0	1	1	99	0	0	0	99	99	0	0	0	99	99	99	0	0	6	2	0	0	6	2	0	0	0	0	0	0	0	0	0	0	0	0
CC	0	15	99	2	0	1	1	99	0	0	0	99	99	0	0	0	99	99	99	0	0	7	2	0	0	8	3	0	0	0	0	0	0	0	0	0	0	0	0
CC	0	15	99	2	0	1	1	99	0	0	0	99	99	0	0	0	99	99	99	0	0	7	2	0	0	7	2	0	0	0	0	0	0	0	0	0	0	0	0
CC	0	15	99	2	0	2	1	99	0	0	0	99	99	0	0	0	99	99	99	0	0	4	1	0	0	4	1	0	0	0	0	0	0	0	0	0	0	0	0
CC	0	15	99	2	0	1	1	99	0	0	0	99	99	0	0	0	99	99	99	1	0	7	2	1	0	7	2	0	0	0	0	0	0	0	0	0	0	0	0
CC	0	15	99	2	0	1	1	99	0	0	0	99	99	0	0	0	99	99	99	0	0	7	2	0	0	7	2	0	0	0	0	0	0	0	0	0	0	0	0
CC	0	15	99	2	0	1	1	99	0	0	0	99	99	0	0	0	99	99	99	0	0	7	2	0	0	7	2	0	0	0	0	0	0	0	0	0	0	0	0
CC	0	15	99	2	0	1	1	99	0	0	0	99	99	0	0	0	99	99	99	0	0	7	2	0	0	7	2	0	0	0	0	0	0	0	0	0	0	0	0
CC	0	15	99	2	0	1	1	99	0	0	0	99	99	0	0	0	99	99	99	0	0	7	2	0	0	7	2	0	0	0	0	0	0	0	0	0	0	0	0
CC	0	15	99	2	0	1	1	99	0	0	0	99	99	0	0	0	99	99	99	0	0	7	2	0	0	7	2	0	0	0	0	0	0	0	0	0	0	0	0
CC	0	15	99	2	0	1	1	99	0	0	0	99	99	0	0	0	99	99	99	0	0	7	2	0	0	7	2	0	0	0	0	0	0	0	0	0	0	0	0
CC	0	15	99	2	0	1	1	99	0	0	0	99	99	0	0	0	99	99	99	0	0	7	2	0	0	7	2	0	0	0	0	0	0	0	0	0	0	0	0
CC	0	15	99	2	0	1	1	99	0	0	0	99	99	0	0	0	99	99	99	0	0	7	2	0	0	7	2	0	0	0	0	0	0	0	0	0	0	0	0
CC	0	15	99	2	0	1	1	99	0	0	0	99	99	0	0	0	99	99	99	0	0	5	2	0	0	5	2	0	0	0	0	0	0	0	0	0	0	0	0
CC	0	15	99	2	0	1	1	99	0	0	0	99	99	0	0	0	99	99	99	0	0	7	2	0	0	7	2	0	0	0	0	0	0	0	0	0	0	0	0
CC	0	15	99	2	0	1	1	99	0	0	0	99	99	0	0	0	99	99	99	0	0	7	2	0	0	7	2	0	0	0	0	0	0	0	0	0	0	0	0
CC	0	15	99	2	0	1	1	99	0	0	0	99	99	0	0	0	99	99	99	0	0	7	2	0	0	7	2	0	0	0	0	0	0	0	0	0	0	0	0
CC	0	15	99	2	3	1	1	2	0	0	0	99	99	1	1	0	99	99	99	0	0	7	2	0	0	7	2	1	1	0	1	0	1	0	1	1	0	0	0
CC	0	15	99	2	3	1	1	2	0	0	0	99	99	1	1	0	99	99	99	0	0	7	2	0	0	7	2	1	1	0	1	0	1	0	1	1	0	0	0
CC	0	15	99	2	3	2	1	2	0	0	0	99	99	1	1	0	99	99	99	0	0	6	2	0	0	6	2	1	1	0	1	0	1	0	1	1	0	0	0
CC	0	15	99	2	3	2	1	2	0	0	0	99	99	1	1	0	99	99	99	0	0	5	2	0	0	5	2	1	1	0	1	0	1	0	1	1	0	0	0
CC	0	15	99	2	0	2	1	99	0	0	0	99	99	1	1	0	99	99	99	0	0	5	2	0	0	6	2	1	1	0	1	0	1	0	1	1	0	0	0
CC	0	15	99	2	2	2	1	2	0	0	0	99	99	1	1	0	99	99	99	0	0	6	2	0	0	7	2	1	1	0	1	0	1	0	1	1	0	0	0
CC	0	15	99	2	3	2	1	2	0	0	0	99	99	1	1	0	99	99	99	0	0	3	1	0	0	3	1	1	1	0	1	0	1	0	1	1	0	0	0
CC	0	15	99	2	3	1	1	1	0	0	0	99	99	1	1	0	99	99	99	0	0	6	2	0	0	6	2	1	1	0	1	0	1	0	1	1	0	0	0
CC	0	15	99	2	3	2	1	2	0	0	0	99	1	2	2	0	99	99	99	0	0	3	1	0	0	3	1	2	2	0	1	0	1	0	1	1	0	0	0
CC	0	15	99	2	0	1	1	99	0	0	0	99	1	2	2	0	99	99	99	0	0	7	2	0	0	7	2	2	2	0	1	0	1	0	1	1	0	0	0
CC	0	15	99	2	0	1	1	99	0	0	0	99	1	2	2	0	99	99	99	0	0	7	2	0	0	7	2	2	2	0	1	0	1	0	1	1	0	0	0
IC	1	17	12	1	2	1	1	1	1	1	1	99	99	1	1	1	99	99	1	0	0	3	1	0	0	3	1	0	0	0	1	1	0	1	1	0	1	1	0
IC	1	15	13	1	2	3	1	1	2	1	2	99	99	2	1	2	0	0	1	0	0	3	1	1	0	5	1	0	0	0	1	1	0	1	1	0	1	1	0
IC	1	17	14	1	2	1	1	1	2	1	2	99	99	2	1	2	1	1	1	0	0	3	1	0	0	3	1	0	0	0	1	1	0	1	1	0	1	1	0
IC	1	17	14	1	2	1	1	1	2	1	2	99	99	2	1	2	1	1	1	0	0	6	2	0	0	6	2	0	0	0	1	1	0	1	1	0	1	1	0
IC	1	17	15	1	3	1	1	1	2	1	2	99	99	2	1	2	1	1	1	0	0	6	2	0	0	6	2	0	0	0	1	1	0	1	1	0	1	1	0
IC	1	16	15	1	1	1	1	2	2	2	1	0	1	2	2	1	99	99	1	0	0	0	1	1	0	9	3	0	0	0	1	1	0	1	1	0	1	1	0
IC	1	15	13	1	0	1	1	99	1	0	1	99	99	1	0	1	99	99	1	0	0	3	1	0	0	6	2	0	0	0	1	1	0	0	0	0	1	1	0
IC	0	15	15	2	0	1	1	99	0	0	0	99	99	1	1	0	99	99	1	0	0	7	2	1	1	10	3	1	1	0	1	0	1	0	1	1	0	0	0
IC	1	15	13	2	0	1	1	99	1	1	0	99	99	1	1	0	99	99	1	0	0	4	1	1	1	10	3	0	0	0	1	1	0	1	1	0	0	0	0
IC	1	15	13	2	0	1	1	99	1	1	0	99	99	1	1	0	99	99	1	0	0	5	2	1	1	8	3	0	0	0	1	1	0	1	1	0	0	0	0
IC	1	15	13	2	0	2	1	99	2	2	0	1	99	1	1	0	99	99	1	0	0	3	1	1	1	10	3	-1	-1	0	1	1	0	1	1	0	0	0	0
IC	0	15	13	2	0	1	1	99	2	2	0	1	99	1	1	0	99	99	0	0	0	7	2	1	1	10	3	-1	-1	0	1	1	0	1	1	0	0	0	0
IC	1	15	14	1	0	1	1	99	0	0	0	99	99	0	0	0	99	99	0	0	0	4	1	0	0	4	1	0	0	0	0	0	0	0	0	0	0	0	0
IC	1	15	14	1	0	1	1	99	1	1	1	99	99	1	1	1	99	99	1	0	0	4	1	1	1	10	3	0	0	0	1	1	0	1	1	0	1	1	0
IC	1	15	14	1	0	1	1	99	1	1	1	99	99	1	1	1	99	99	1	0	0	4	1	1	1	10	1	0	0	0	1	1	0	1	1	0	1	1	0
IC	1	20	14	1	2	2	2	2	1	1	1	99	99	1	1	1	99	99	0	0	0	3	1	0	0	3	1	0	0	0	1	1	0	1	1	0	1	1	0
IC	0	15	14	1	3	1	1	2	2	0	2	99	99	2	0	2	0	1	0	0	0	5	2	1	0	9	3	0	0	0	1	1	0	0	0	0	1	1	0
IC	1	17	15	1	3	3	1	1	2	1	2	99	99	2	1	2	1	1	1	0	0	3	1	0	0	3	1	0	0	0	1	1	0	1	1	0	1	1	0
IC	0	15	15	1	0	1	1	99	0	0	0	99	99	0	0	0	99	99	0	0	0	5	2	1	1	10	3	0	0	0	0	0	0	0	0	0	0	0	0
IC	0	15	14	1	0	1	1	99	0	0	0	99	99	0	0	0	99	99	0	0	0	6	2	1	0	9	3	0	0	0	0	0	0	0	0	0	0	0	0
IC	0	15	14	2	0	2	1	99	1	1	0	99	99	1	1	0	99	99	1	0	0	2	1	1	1	8	3	0	0	0	1	1	0	1	1	0	0	0	0
IC	1	15	14	2	0	1	1	99	1	1	0	99	99	1	1	0	99	99	1	0	0	6	2	1	1	10	3	0	0	0	1	1	0	1	1	0	0	0	0
IC	1	15	14	2	2	1	1	2	1	1	0	99	99	1	1	0	99	99	1	0	0	5	2	0	0	5	2	0	0	0	1	1	0	1	1	0	0	0	0
IC	0	20	16	2	2	1	1	2	2	2	0	0	99	1	1	0	99	99	1	0	0	6	2	0	0	6	2	-1	-1	0	1	1	0	1	1	0	0	0	0
IC	0	15	14	2	0	2	1	99	2	2	0	1	99	1	1	0	99	99	0	1	0	3	1	1	1	10	3	-1	-1	0	1	1	0	1	1	0	0	0	0
IC	0	15	14	2	2	1	1	2	2	2	0	0	99	1	1	0	99	99	1	0	0	6	2	0	0	10	3	-1	-1	0	1	1	0	1	1	0	0	0	0
IC	1	15	14	2	0	1	1	99	2	2	0	1	99	1	1	0	99	99	1	0	0	3	1	1	1	10	3	-1	-1	0	1	1	0	1	1	0	0	0	0
IC	0	15	14	2	2	2	1	2	2	2	0	1	99	1	1	0	99	99	1	0	0	5	2	0	0	5	2	-1	-1	0	1	1	0	1	1	0	0	0	0
IC	0	15	14	1	0	2	1	99	0	0	0	99	99	0	0	0	99	99	0	0	0	5	2	1	0	10	3	0	0	0	0	0	0	0	0	0	0	0	0
IC	1	15	14	1	3	1	1	2	1	0	1	99	99	1	0	1	99	99	1	0	0	4	1	1	0	10	3	0	0	0	1	1	0	0	0	0	1	1	0
IC	1	16	14	1	1	1	1	2	2	1	2	99	99	2	1	2	0	0	1	0	0	0	1	1	0	6	2	0	0	0	1	1	0	1	1	0	1	1	0
IC	1	17	14	1	1	3	1	1	2	1	2	99	99	2	1	2	1	1	1	0	0	3	1	1	0	6	2	0	0	0	1	1	0	1	1	0	1	1	0
IC	1	15	14	1	2	1	1	2	2	1	2	99	99	2	1	2	1	1	1	0	0	4	1	0	0	4	1	0	0	0	1	1	0	1	1	0	1	1	0
IC	0	15	15	1	0	1	1	99	0	0	0	99	99	0	0	0	99	99	0	0	0	6	2	1	0	8	3	0	0	0	0	0	0	0	0	0	0	0	0
IC	0	15	15	1	2	1	1	2	0	0	0	99	99	0	0	0	99	99	1	0	0	6	2	1	0	10	3	0	0	0	0	0	0	0	0	0	0	0	0
IC	0	15	15	1	0	1	1	99	0	0	0	99	99	0	0	0	99	99	0	0	0	6	2	1	1	9	3	0	0	0	0	0	0	0	0	0	0	0	0
IC	0	15	15	1	2	1	1	2	0	0	0	99	99	0	0	0	99	99	0	0	0	3	1	1	1	10	3	0	0	0	0	0	0	0	0	0	0	0	0
IC	1	15	15	2	0	1	1	99	1	1	0	99	99	1	1	0	99	99	1	0	0	4	1	1	1	10	3	0	0	0	1	1	0	1	1	0	0	0	0
IC	1	15	15	2	0	1	1	99	1	1	0	99	99	1	1	0	99	99	1	0	0	5	2	1	1	10	3	0	0	0	1	1	0	1	1	0	0	0	0
IC	1	15	15	2	0	1	1	99	1	1	0	99	99	1	1	0	99	99	1	0	0	5	2	1	0	9	3	0	0	0	1	1	0	1	1	0	0	0	0
IC	0	15	15	2	0	2	1	99	1	1	0	99	99	1	1	0	99	99	1	1	0	4	1	1	1	10	3	0	0	0	1	1	0	1	1	0	0	0	0
IC	1	15	15	2	0	1	1	99	1	1	0	99	99	1	1	0	99	99	1	0	0	5	2	1	1	10	3	0	0	0	1	1	0	1	1	0	0	0	0
IC	1	24	15	2	3	1	1	2	1	1	0	99	99	1	1	0	99	99	1	0	0	4	1	1	1	10	3	0	0	0	1	1	0	1	1	0	0	0	0
IC	1	15	15	2	0	2	1	99	2	2	0	1	99	1	1	0	99	99	0	0	0	3	1	1	1	7	2	-1	-1	0	1	1	0	1	1	0	0	0	0
IC	1	15	15	2	3	2	1	2	2	2	0	1	99	1	1	0	99	99	1	0	0	3	1	0	0	3	1	-1	-1	0	1	1	0	1	1	0	0	0	0
IC	1	15	15	2	2	1	1	2	2	2	0	0	99	1	1	0	99	99	1	0	1	3	1	0	1	3	1	-1	-1	0	1	1	0	1	1	0	0	0	0
IC	0	15	15	2	0	2	1	99	2	2	0	0	99	1	1	0	99	99	1	0	0	6	2	1	1	10	3	-1	-1	0	1	1	0	1	1	0	0	0	0
IC	0	15	15	2	0	1	1	99	2	2	0	1	99	1	1	0	99	99	1	0	0	7	2	1	1	10	3	-1	-1	0	1	1	0	1	1	0	0	0	0
IC	0	15	15	2	2	2	1	2	2	2	0	1	99	1	1	0	99	99	1	1	0	4	1	1	1	9	3	-1	-1	0	1	1	0	1	1	0	0	0	0
IC	1	15	15	1	0	1	1	99	1	0	1	99	99	1	0	1	99	99	1	0	0	4	1	1	1	6	2	0	0	0	1	1	0	0	0	0	1	1	0
IC	1	16	15	1	2	1	1	2	2	2	1	0	0	2	2	1	99	99	1	0	0	0	1	1	0	6	2	0	0	0	1	1	0	1	1	0	1	1	0
IC	1	16	15	1	2	1	1	2	2	2	1	1	1	2	2	1	99	99	1	0	0	0	1	1	1	10	3	0	0	0	1	1	0	1	1	0	1	1	0
IC	1	15	15	1	3	1	1	2	1	0	1	99	99	1	0	1	99	99	1	0	0	4	1	0	0	4	1	0	0	0	1	1	0	0	0	0	1	1	0
IC	1	15	15	1	0	1	1	99	1	0	1	99	99	1	0	1	99	99	1	0	0	5	2	1	0	10	3	0	0	0	1	1	0	0	0	0	1	1	0
IC	1	15	15	1	0	1	1	99	1	0	1	99	99	1	0	1	99	99	1	0	0	5	2	0	0	5	2	0	0	0	1	1	0	0	0	0	1	1	0
IC	1	15	15	1	0	1	1	99	1	0	1	99	99	1	0	1	99	99	1	0	0	4	1	0	0	4	1	0	0	0	1	1	0	0	0	0	1	1	0
IC	1	15	15	1	0	1	1	99	1	1	1	99	99	1	1	1	99	99	1	0	0	4	1	1	1	8	3	0	0	0	1	1	0	1	1	0	1	1	0
IC	1	19	15	1	2	1	1	1	2	2	1	0	1	2	2	1	99	99	1	0	0	3	1	0	0	3	1	0	0	0	1	1	0	1	1	0	1	1	0
IC	1	20	15	1	2	2	2	2	1	1	1	99	99	1	1	1	99	99	1	0	0	3	1	0	0	3	1	0	0	0	1	1	0	1	1	0	1	1	0
IC	1	16	15	1	1	1	1	2	1	1	1	99	99	1	1	1	99	99	1	0	0	0	1	0	0	0	1	0	0	0	1	1	0	1	1	0	1	1	0
IC	1	19	15	1	1	3	2	1	1	1	1	99	99	1	1	1	99	99	1	0	0	3	1	1	0	8	3	0	0	0	1	1	0	1	1	0	1	1	0
IC	1	20	15	1	2	2	2	2	2	1	2	99	99	1	1	1	0	99	1	0	0	3	1	1	0	9	3	-1	0	-1	1	1	0	1	1	0	1	1	0
IC	1	17	15	1	1	3	1	1	2	2	2	0	99	1	1	1	0	99	1	0	0	3	1	0	0	3	1	-1	-1	-1	1	1	0	1	1	0	1	1	0
IC	1	16	15	1	3	3	1	1	2	1	2	99	99	2	1	2	0	1	1	0	0	0	1	0	0	0	1	0	0	0	1	1	0	1	1	0	1	1	0
IC	1	16	15	1	2	3	1	1	2	1	2	99	99	2	1	2	1	1	1	0	0	0	1	0	0	0	1	0	0	0	1	1	0	1	1	0	1	1	0
IC	1	15	15	1	0	1	1	99	2	2	2	1	1	2	2	2	1	1	1	0	0	3	1	1	0	3	1	0	0	0	1	1	0	1	1	0	1	1	0
IC	0	15	15	1	0	2	1	99	2	0	2	99	99	2	0	2	1	1	1	0	0	5	2	1	0	10	3	0	0	0	1	1	0	0	0	0	1	1	0
IC	0	15	15	1	3	1	1	2	2	0	2	99	99	2	0	2	0	1	1	0	0	5	2	1	0	10	3	0	0	0	1	1	0	0	0	0	1	1	0
IC	1	17	15	1	2	3	1	1	2	1	2	99	99	2	1	2	1	1	1	0	0	3	1	0	0	3	1	0	0	0	1	1	0	1	1	0	1	1	0
IC	1	17	15	1	2	3	1	1	2	1	2	99	99	2	1	2	1	1	1	0	0	3	1	1	0	3	1	0	0	0	1	1	0	1	1	0	1	1	0
IC	1	17	15	1	2	3	1	1	2	1	2	99	99	2	1	2	1	1	1	0	0	3	1	0	0	3	1	0	0	0	1	1	0	1	1	0	1	1	0
IC	1	17	15	1	2	1	1	1	2	1	2	99	99	2	1	2	1	1	1	0	0	6	2	0	0	6	2	0	0	0	1	1	0	1	1	0	1	1	0
IC	1	17	15	1	3	3	1	1	2	1	2	99	99	2	1	2	1	1	1	0	0	3	1	1	0	5	1	0	0	0	1	1	0	1	1	0	1	1	0
IC	0	24	16	2	4	1	1	2	0	0	0	99	99	1	1	0	99	99	1	0	0	7	2	1	1	10	3	1	1	0	1	0	1	0	1	1	0	0	0
IC	1	16	16	1	2	3	1	1	2	2	2	1	1	2	2	1	1	99	1	0	0	1	1	1	0	1	1	0	0	-1	1	1	0	1	1	0	1	1	0
IC	1	18	16	1	3	3	1	1	2	1	2	99	99	2	1	2	0	1	0	0	0	3	1	1	0	8	3	0	0	0	1	1	0	1	1	0	1	1	0
IC	1	18	16	1	1	3	1	1	2	1	2	99	99	2	1	2	0	0	1	0	0	3	1	0	0	3	1	0	0	0	1	1	0	1	1	0	1	1	0
IC	1	18	16	1	3	3	1	1	2	1	2	99	99	2	1	2	0	0	1	0	0	3	1	0	0	3	1	0	0	0	1	1	0	1	1	0	1	1	0
IC	1	17	16	1	2	1	1	1	2	1	2	99	99	2	1	2	0	1	1	0	0	6	2	0	0	6	2	0	0	0	1	1	0	1	1	0	1	1	0
IC	1	19	17	1	1	3	2	1	2	1	2	99	99	2	1	2	1	1	1	0	0	3	1	0	0	3	1	0	0	0	1	1	0	1	1	0	1	1	0
IC	1	17	17	1	2	3	1	1	2	1	2	99	99	2	1	2	1	1	1	0	0	3	1	1	0	3	1	0	0	0	1	1	0	1	1	0	1	1	0
IC	1	17	17	1	2	1	1	1	2	1	2	99	99	2	1	2	1	1	1	0	0	3	1	0	0	3	1	0	0	0	1	1	0	1	1	0	1	1	0
IC	1	20	18	1	2	2	2	2	1	1	1	99	99	1	1	1	99	99	1	0	0	3	1	1	1	3	1	0	0	0	1	1	0	1	1	0	1	1	0
IC	1	18	18	1	3	3	1	1	2	1	2	99	99	2	1	2	0	1	1	0	0	3	1	1	0	6	2	0	0	0	1	1	0	1	1	0	1	1	0
IC	1	23	22	1	1	2	2	1	2	1	2	99	99	1	1	1	1	99	1	0	0	3	1	0	0	3	1	-1	0	-1	1	1	0	1	1	0	1	1	0
IC	0	15	99	2	3	2	1	2	0	0	0	99	99	0	0	0	99	99	99	0	0	3	1	1	0	3	1	0	0	0	0	0	0	0	0	0	0	0	0
IC	0	15	99	2	2	1	1	2	0	0	0	99	99	0	0	0	99	99	99	0	0	6	2	1	0	8	3	0	0	0	0	0	0	0	0	0	0	0	0
IC	0	15	99	2	0	2	1	99	0	0	0	99	99	0	0	0	99	99	99	0	0	6	2	1	1	10	3	0	0	0	0	0	0	0	0	0	0	0	0
IC	0	15	99	2	0	1	1	99	0	0	0	99	99	0	0	0	99	99	99	0	0	6	2	1	0	10	3	0	0	0	0	0	0	0	0	0	0	0	0
IC	0	15	99	2	0	1	1	99	0	0	0	99	99	0	0	0	99	99	99	0	1	8	3	1	1	10	3	0	0	0	0	0	0	0	0	0	0	0	0
IC	0	15	99	2	0	1	1	99	0	0	0	99	99	0	0	0	99	99	99	0	0	6	2	1	1	10	3	0	0	0	0	0	0	0	0	0	0	0	0
IC	0	15	99	2	0	1	1	99	0	0	0	99	99	0	0	0	99	99	99	0	0	7	2	1	1	10	3	0	0	0	0	0	0	0	0	0	0	0	0
IC	0	15	99	2	0	1	1	99	0	0	0	99	99	0	0	0	99	99	99	0	0	7	2	1	1	7	2	0	0	0	0	0	0	0	0	0	0	0	0
IC	0	15	99	2	3	2	1	2	0	0	0	99	99	0	0	0	99	99	99	0	0	4	1	1	1	9	3	0	0	0	0	0	0	0	0	0	0	0	0
IC	0	15	99	2	0	2	1	99	0	0	0	99	99	0	0	0	99	99	99	0	0	6	2	1	1	10	3	0	0	0	0	0	0	0	0	0	0	0	0
IC	0	15	99	2	0	1	1	99	0	0	0	99	99	0	0	0	99	99	99	0	0	6	2	1	1	10	3	0	0	0	0	0	0	0	0	0	0	0	0
IC	0	15	99	2	0	2	1	99	0	0	0	99	99	0	0	0	99	99	99	0	0	4	1	1	1	10	3	0	0	0	0	0	0	0	0	0	0	0	0
IC	0	15	99	1	0	1	1	99	0	0	0	99	99	0	0	0	99	99	99	0	0	3	1	1	1	10	3	0	0	0	0	0	0	0	0	0	0	0	0
IC	0	15	99	2	3	1	1	2	0	0	0	99	99	0	0	0	99	99	99	0	0	8	3	1	1	10	3	0	0	0	0	0	0	0	0	0	0	0	0
IC	0	15	99	2	0	1	1	99	0	0	0	99	99	0	0	0	99	99	99	0	0	8	3	1	1	10	3	0	0	0	0	0	0	0	0	0	0	0	0
IC	0	15	99	2	3	1	1	2	0	0	0	99	99	0	0	0	99	99	99	0	0	7	2	1	1	10	3	0	0	0	0	0	0	0	0	0	0	0	0
IC	0	15	99	2	0	2	1	99	0	0	0	99	99	0	0	0	99	99	99	0	0	6	2	1	1	10	3	0	0	0	0	0	0	0	0	0	0	0	0
IC	0	15	99	2	0	1	1	99	0	0	0	99	99	0	0	0	99	99	99	0	0	7	2	1	1	10	3	0	0	0	0	0	0	0	0	0	0	0	0
IC	0	15	99	2	0	2	1	99	0	0	0	99	99	0	0	0	99	99	99	0	0	4	1	1	1	6	2	0	0	0	0	0	0	0	0	0	0	0	0
IC	0	15	99	2	3	2	1	2	0	0	0	99	99	0	0	0	99	99	99	0	0	6	2	1	1	6	2	0	0	0	0	0	0	0	0	0	0	0	0
IC	0	15	99	2	0	2	1	99	0	0	0	99	99	0	0	0	99	99	99	0	0	6	2	1	1	10	3	0	0	0	0	0	0	0	0	0	0	0	0
IC	0	15	99	2	3	2	1	2	0	0	0	99	99	0	0	0	99	99	99	0	0	6	2	1	1	10	3	0	0	0	0	0	0	0	0	0	0	0	0
IC	0	15	99	2	0	1	1	99	0	0	0	99	99	0	0	0	99	99	99	0	0	7	2	1	1	10	3	0	0	0	0	0	0	0	0	0	0	0	0
IC	0	15	99	2	0	1	1	99	0	0	0	99	99	0	0	0	99	99	99	0	0	7	2	1	0	8	3	0	0	0	0	0	0	0	0	0	0	0	0
IC	0	20	99	2	3	1	1	2	0	0	0	99	99	0	0	0	99	99	99	0	0	6	2	1	0	9	3	0	0	0	0	0	0	0	0	0	0	0	0
IC	0	20	99	2	2	1	1	2	0	0	0	99	99	0	0	0	99	99	99	0	0	6	2	1	0	10	3	0	0	0	0	0	0	0	0	0	0	0	0
IC	0	15	99	2	0	1	1	99	0	0	0	99	99	0	0	0	99	99	99	0	0	7	2	1	0	7	2	0	0	0	0	0	0	0	0	0	0	0	0
IC	0	15	99	2	0	1	1	99	0	0	0	99	99	0	0	0	99	99	99	0	0	6	2	1	0	10	1	0	0	0	0	0	0	0	0	0	0	0	0
IC	0	15	99	2	0	2	1	99	0	0	0	99	99	0	0	0	99	99	99	0	0	6	2	1	0	7	2	0	0	0	0	0	0	0	0	0	0	0	0
IC	0	15	99	2	0	2	1	99	0	0	0	99	99	0	0	0	99	99	99	0	0	4	1	1	0	4	1	0	0	0	0	0	0	0	0	0	0	0	0
IC	0	15	99	2	3	2	1	2	0	0	0	99	99	0	0	0	99	99	99	0	0	3	1	1	0	9	3	0	0	0	0	0	0	0	0	0	0	0	0
IC	0	15	99	2	0	2	1	99	0	0	0	99	99	0	0	0	99	99	99	0	0	6	2	1	0	9	3	0	0	0	0	0	0	0	0	0	0	0	0
IC	0	15	99	1	0	1	1	99	0	0	0	99	99	0	0	0	99	99	99	0	0	6	2	1	0	10	3	0	0	0	0	0	0	0	0	0	0	0	0
IC	0	15	99	2	0	2	1	99	0	0	0	99	99	0	0	0	99	99	99	0	0	4	1	1	0	7	2	0	0	0	0	0	0	0	0	0	0	0	0
IC	0	15	99	2	0	1	1	99	0	0	0	99	99	1	1	0	99	99	99	1	0	6	2	1	1	10	3	1	1	0	1	0	1	0	1	1	0	0	0
